# Supplementary material for: miR-150-5p in neutrophil-derived extracellular vesicles associated with sepsis-induced cardiomyopathy in septic patients
Source: Cell Death Discov. 2023 Jan 21;9:19. doi: 10.1038/s41420-023-01328-x (PMC9867758; doi:10.1038/s41420-023-01328-x)
Supplement: Supplementary file 3 — Table S2 [file 41420_2023_1328_MOESM3_ESM.xlsx]

## Sheet: Sheet1
Table S2 MicroRNA expression profile of septice exosomes in NonSIC group compared to healthy controls
		NonSIC D1 vs Cntrol				NonSIC D3 vs Cntrol
mirBase ID	PValue	FDR	log2FC	regulated	PValue	FDR	log2FC	regulated
hsa-let-7a-3p	——	——	——	——	3.37404e-05	0.00345395	3.55003	up
hsa-let-7d-3p	——	——	——	——	0.00822425	0.110722	-1.49616	down
hsa-let-7f-2-3p	——	——	——	——	5.09406e-05	0.00414911	3.46577	up
hsa-let-7i-3p	——	——	——	——	0.000834545	0.0266564	2.12501	up
hsa-let-7i-5p	——	——	——	——	0.0132304	0.153945	1.35308	up
hsa-miR-101-3p	——	——	——	——	0.0275762	0.250959	1.29035	up
hsa-miR-106a-5p	——	——	——	——	0.00539387	0.0848713	1.6494	up
hsa-miR-106b-5p	——	——	——	——	0.0143559	0.158012	1.7869	up
hsa-miR-10a-5p	——	——	——	——	0.00662557	0.0963833	-1.96953	down
hsa-miR-10b-5p	——	——	——	——	0.00666019	0.0963833	-1.96953	down
hsa-miR-125a-5p	0.00835294	0.583946	-2.01512	down	0.000117038	0.00733286	-2.99179	down
hsa-miR-125b-5p	——	——	——	——	2.5474e-07	8.29942e-05	-3.12027	down
hsa-miR-1306-5p	——	——	——	——	5.63268e-08	3.05854e-05	-4.5762	down
hsa-miR-1307-3p	——	——	——	——	0.0304778	0.262002	-1.69581	down
hsa-miR-1307-5p	——	——	——	——	0.0485321	0.351372	1.34608	up
hsa-miR-130a-3p	0.0418789	1	1.64109	up	0.00674401	0.0963833	1.91813	up
hsa-miR-130b-3p	——	——	——	——	0.0322319	0.26666	1.38004	up
hsa-miR-130b-5p	——	——	——	——	0.0151398	0.164419	-1.77562	down
hsa-miR-133a-3p	——	——	——	——	0.0301393	0.262002	-1.29814	down
hsa-miR-136-3p	——	——	——	——	0.0102719	0.128714	2.27532	up
hsa-miR-140-5p	——	——	——	——	0.0135904	0.154383	1.609	up
hsa-miR-142-5p	——	——	——	——	0.000434584	0.0186299	2.04153	up
hsa-miR-143-3p	——	——	——	——	0.0413764	0.316442	1.11714	up
hsa-miR-144-5p	——	——	——	——	0.0417586	0.316782	1.67353	up
hsa-miR-145-3p	——	——	——	——	0.000803884	0.0266564	2.13713	up
hsa-miR-148a-3p	——	——	——	——	0.000960508	0.0300898	2.14336	up
hsa-miR-148b-3p	——	——	——	——	0.0270852	0.249829	1.4068	up
hsa-miR-150-3p	0.00344712	0.364547	-3.3251	down	0.000390722	0.0176802	-2.63361	down
hsa-miR-150-5p	0.000768503	0.196993	-2.7833	down	0.0052993	0.0848713	-2.51073	down
hsa-miR-155-5p	0.0333852	1	-1.7042	down	0.0324117	0.26666	-1.40005	down
hsa-miR-15a-5p	——	——	——	——	0.0116845	0.140734	1.60965	up
hsa-miR-15b-3p	——	——	——	——	0.000153996	0.00865034	2.41236	up
hsa-miR-16-2-3p	——	——	——	——	0.00415337	0.0727509	2.16669	up
hsa-miR-17-3p	——	——	——	——	0.00155018	0.0426177	2.49156	up
hsa-miR-17-5p	——	——	——	——	0.00766888	0.10587	1.58536	up
hsa-miR-182-5p	0.000256358	0.0985696	4.44948	up	3.979e-08	3.05854e-05	5.59964	up
hsa-miR-183-5p	7.34288e-05	0.069127	5.31349	up	3.06438e-08	3.05854e-05	6.56455	up
hsa-miR-185-5p	——	——	——	——	0.042795	0.320983	1.14958	up
hsa-miR-18a-5p	——	——	——	——	0.0285638	0.252882	1.68885	up
hsa-miR-18b-5p	——	——	——	——	0.028498	0.252882	1.68885	up
hsa-miR-191-5p	——	——	——	——	0.0352782	0.283095	-1.16108	down
hsa-miR-192-5p	——	——	——	——	0.00909585	0.117172	1.51757	up
hsa-miR-193a-5p	——	——	——	——	0.0402096	0.310433	-1.984	down
hsa-miR-197-3p	——	——	——	——	0.00557473	0.0848713	-1.59232	down
hsa-miR-199a-3p	——	——	——	——	0.00637292	0.095243	1.47783	up
hsa-miR-199a-5p	——	——	——	——	0.0429553	0.320983	1.77732	up
hsa-miR-199b-3p	——	——	——	——	0.00643939	0.0953615	1.47783	up
hsa-miR-199b-5p	——	——	——	——	4.26267e-05	0.00392934	2.49442	up
hsa-miR-19a-3p	——	——	——	——	1.00445e-05	0.00152124	2.53988	up
hsa-miR-19b-3p	——	——	——	——	1.02723e-05	0.00152124	2.5358	up
hsa-miR-200a-3p	——	——	——	——	0.0377555	0.29591	1.47028	up
hsa-miR-20a-5p	——	——	——	——	0.00453565	0.0769643	1.55666	up
hsa-miR-21-3p	——	——	——	——	0.00181972	0.0463176	2.98356	up
hsa-miR-21-5p	0.00312472	0.364547	2.42064	up	4.84822e-06	0.000987219	2.98285	up
hsa-miR-210-3p	——	——	——	——	8.443e-05	0.00625457	3.30399	up
hsa-miR-2110	——	——	——	——	0.0112057	0.138289	-1.57937	down
hsa-miR-214-3p	——	——	——	——	0.00156971	0.0426177	-2.29934	down
hsa-miR-215-5p	——	——	——	——	0.00235063	0.0554953	1.86901	up
hsa-miR-218-5p	——	——	——	——	0.0358059	0.285921	1.52883	up
hsa-miR-22-3p	——	——	——	——	0.0265113	0.248201	1.27935	up
hsa-miR-221-3p	——	——	——	——	0.0291687	0.256842	1.20168	up
hsa-miR-221-5p	——	——	——	——	0.0055672	0.0848713	1.73387	up
hsa-miR-224-5p	——	——	——	——	0.0242154	0.230683	-1.72217	down
hsa-miR-2355-3p	0.0259844	1	2.14047	up	0.00600831	0.0906254	2.25361	up
hsa-miR-24-3p	——	——	——	——	0.0392737	0.304652	1.22383	up
hsa-miR-27a-3p	0.047497	1	1.76352	up	3.13988e-05	0.00345395	2.37643	up
hsa-miR-27b-3p	0.0495898	1	1.74456	up	3.39246e-05	0.00345395	2.35824	up
hsa-miR-29a-3p	——	——	——	——	0.000137725	0.00830939	2.29002	up
hsa-miR-29b-3p	0.0461363	1	1.72	up	1.35363e-06	0.000315009	2.92124	up
hsa-miR-29c-3p	——	——	——	——	0.000151263	0.00865034	2.28127	up
hsa-miR-301a-3p	——	——	——	——	0.0285526	0.252882	1.37354	up
hsa-miR-30b-5p	——	——	——	——	0.000315717	0.0151265	2.35471	up
hsa-miR-3173-5p	——	——	——	——	0.00433622	0.0743548	-2.1441	down
hsa-miR-32-5p	——	——	——	——	0.00153414	0.0426177	2.21039	up
hsa-miR-328-3p	——	——	——	——	0.000287807	0.0142072	-2.39075	down
hsa-miR-340-5p	——	——	——	——	0.0130227	0.153724	1.66333	up
hsa-miR-342-3p	0.0031479	0.364547	-2.09899	down	4.59749e-05	0.00394174	-2.36854	down
hsa-miR-34a-5p	0.00288643	0.364547	2.78107	up	3.20485e-07	8.70117e-05	3.32187	up
hsa-miR-3605-3p	——	——	——	——	0.00272065	0.0590924	-2.67418	down
hsa-miR-374a-5p	——	——	——	——	0.00908111	0.117172	1.6892	up
hsa-miR-374b-5p	——	——	——	——	0.00547533	0.0848713	1.60854	up
hsa-miR-409-3p	——	——	——	——	0.0220813	0.217478	-1.76203	down
hsa-miR-423-5p	——	——	——	——	0.000426177	0.0186299	-2.10566	down
hsa-miR-424-5p	0.043262	1	1.81094	up	0.000555604	0.0217432	2.32111	up
hsa-miR-432-5p	——	——	——	——	0.023924	0.230605	-1.69416	down
hsa-miR-450b-5p	0.021491	1	1.90435	up	0.00402947	0.0713478	1.8921	up
hsa-miR-4516	——	——	——	——	0.00288491	0.0610327	-2.17337	down
hsa-miR-4772-3p	——	——	——	——	0.00505155	0.083121	2.27487	up
hsa-miR-483-3p	——	——	——	——	8.44694e-05	0.00625457	-3.62043	down
hsa-miR-485-3p	——	——	——	——	0.000653958	0.0231586	-3.09822	down
hsa-miR-486-5p	——	——	——	——	0.000266522	0.0135676	-2.51532	down
hsa-miR-503-5p	0.0229432	1	2.37726	up	0.000826496	0.0266564	2.70852	up
hsa-miR-532-3p	——	——	——	——	0.0232501	0.225443	-1.32364	down
hsa-miR-542-3p	——	——	——	——	0.0382441	0.298084	1.40186	up
hsa-miR-548ab	——	——	——	——	0.00317154	0.0615052	2.26994	up
hsa-miR-548ad-5p	——	——	——	——	0.0135896	0.154383	1.63837	up
hsa-miR-548ae-5p	——	——	——	——	0.00920779	0.117172	1.72522	up
hsa-miR-548am-5p	——	——	——	——	0.00276726	0.0593141	2.10402	up
hsa-miR-548au-5p	——	——	——	——	0.00357044	0.0683745	2.59188	up
hsa-miR-548ay-5p	——	——	——	——	0.014349	0.158012	1.5905	up
hsa-miR-548az-5p	——	——	——	——	0.000713216	0.0247198	2.52683	up
hsa-miR-548b-5p	——	——	——	——	0.00222004	0.0540436	2.25244	up
hsa-miR-548c-5p	——	——	——	——	0.00254153	0.0575022	2.11562	up
hsa-miR-548d-5p	——	——	——	——	0.009169	0.117172	1.68213	up
hsa-miR-548n	——	——	——	——	0.00420534	0.0728777	2.21274	up
hsa-miR-548o-5p	——	——	——	——	0.00249016	0.0571333	2.1156	up
hsa-miR-582-3p	0.0496003	1	2.34432	up	0.00263544	0.0580152	2.86819	up
hsa-miR-582-5p	——	——	——	——	0.00366477	0.0683745	1.96737	up
hsa-miR-590-3p	0.01612	0.864152	2.64401	up	0.000114575	0.00733286	2.998	up
hsa-miR-598-3p	——	——	——	——	0.00296206	0.061073	2.19734	up
hsa-miR-599	——	——	——	——	0.00147852	0.0422786	2.03183	up
hsa-miR-628-5p	——	——	——	——	0.0198652	0.199756	1.58487	up
hsa-miR-6529-5p	——	——	——	——	5.96418e-06	0.00107952	-3.04918	down
hsa-miR-660-5p	——	——	——	——	0.00311176	0.061073	1.81928	up
hsa-miR-6813-5p	——	——	——	——	0.00232462	0.0554953	-2.48153	down
hsa-miR-7-5p	0.0472086	1	1.96606	up	0.00370136	0.0683745	1.90682	up
hsa-miR-744-5p	——	——	——	——	0.00782447	0.10711	-1.89149	down
hsa-miR-760	——	——	——	——	0.000612338	0.0221666	-2.93475	down
hsa-miR-9-3p	0.00168498	0.323938	2.6138	up	0.000584638	0.0221483	2.41853	up
hsa-miR-9-5p	9.81017e-05	0.069127	3.63593	up	0.000560597	0.0217432	2.44732	up
hsa-miR-92a-3p	——	——	——	——	0.00186361	0.0467049	-1.87714	down
hsa-miR-96-5p	0.00047498	0.146104	5.19683	up	8.67215e-08	3.53173e-05	7.98161	up
hsa-miR-9985	——	——	——	——	0.00166349	0.0437069	2.21816	up
hsa-miR-34c-5p	0.0096621	0.6461	3.06506	up	——	——	——	——
hsa-miR-3609	0.0104254	0.668092	3.46102	up	——	——	——	——
hsa-miR-433-3p	0.0132417	0.7833	6.43642	up	——	——	——	——
hsa-miR-504-3p	0.00583723	0.528098	7.51035	up	——	——	——	——
hsa-miR-6089	0.0449301	1	3.4934	up	——	——	——	——
hsa-miR-629-3p	0.0485367	1	1.86928	up	——	——	——	——
