# Supplementary material for: miR-150-5p in neutrophil-derived extracellular vesicles associated with sepsis-induced cardiomyopathy in septic patients
Source: Cell Death Discov. 2023 Jan 21;9:19. doi: 10.1038/s41420-023-01328-x (PMC9867758; doi:10.1038/s41420-023-01328-x)
Supplement: Supplementary file 4 — Table S3 [file 41420_2023_1328_MOESM4_ESM.xlsx]

## Sheet: Sheet1
Table S3 MicroRNA expression profile of septic exosomes in SIC group compared to healthy controls
		SIC D1 vs Control				SIC D3 vs Control
#ID	PValue	FDR	log2FC	regulated	PValue	FDR	log2FC	regulated
hsa-let-7a-3p	0.00234118	0.278721	4.39069	up	0.00131885	0.159073	3.40539	up
hsa-miR-106a-5p	——	——	——	——	0.00507726	0.318445	1.83917	up
hsa-miR-12136	——	——	——	——	0.041466	0.868461	-1.59673	down
hsa-miR-1262	——	——	——	——	0.00890509	0.387866	2.58077	up
hsa-miR-1275	0.0034068	0.330923	-3.67375	down	1.49783e-05	0.00335514	-3.75709	down
hsa-miR-133a-3p	——	——	——	——	0.0208685	0.654436	-1.82392	down
hsa-miR-145-3p	——	——	——	——	0.0218493	0.664923	1.67515	up
hsa-miR-146a-5p	——	——	——	——	0.000290366	0.0455295	-2.30003	down
hsa-miR-150-3p	0.00254706	0.278721	-4.00175	down	8.88392e-06	0.00232167	-3.69265	down
hsa-miR-150-5p	0.0372553	0.740631	-2.11346	down	0.00421035	0.300083	-2.16752	down
hsa-miR-155-5p	——	——	——	——	0.0352985	0.802145	-1.35331	down
hsa-miR-15b-3p	——	——	——	——	0.00199452	0.199434	2.41515	up
hsa-miR-17-5p	0.0364262	0.740631	2.04971	up	0.00672972	0.363869	1.7751	up
hsa-miR-182-5p	4.57159e-07	0.000700368	6.83783	up	5.32228e-12	4.17267e-09	7.7943	up
hsa-miR-1827	——	——	——	——	0.00206897	0.199434	-2.45912	down
hsa-miR-183-5p	3.5325e-06	0.00270589	6.8718	up	3.7289e-11	1.94897e-08	8.55594	up
hsa-miR-186-5p	——	——	——	——	0.0378852	0.848629	1.39755	up
hsa-miR-18a-5p	——	——	——	——	0.0121385	0.480729	1.97095	up
hsa-miR-18b-5p	——	——	——	——	0.0121677	0.480729	1.97095	up
hsa-miR-192-5p	0.0250937	0.651586	2.25848	up	0.0195877	0.626806	1.74674	up
hsa-miR-193a-5p	0.0462868	0.768985	-2.82594	down	5.98848e-05	0.0117374	-2.95457	down
hsa-miR-199a-5p	0.0447812	0.768985	2.24418	up	0.023318	0.671667	1.57114	up
hsa-miR-199b-5p	0.00109959	0.256377	4.14009	up	0.00609549	0.343752	2.15501	up
hsa-miR-210-3p	0.00252805	0.278721	4.29834	up	1.65097e-06	0.000517743	5.71268	up
hsa-miR-2355-3p	——	——	——	——	0.0149722	0.513725	1.9249	up
hsa-miR-27a-3p	——	——	——	——	0.0289179	0.731343	1.48708	up
hsa-miR-27b-3p	0.00133878	0.256377	3.76934	up	0.0302152	0.740274	1.47385	up
hsa-miR-30b-5p	0.00585509	0.424701	3.03711	up	0.00613842	0.343752	1.91046	up
hsa-miR-330-3p	——	——	——	——	0.02771	0.714025	1.4724	up
hsa-miR-342-3p	0.00345611	0.330923	-2.93556	down	0.00230347	0.200658	-2.0506	down
hsa-miR-34a-5p	0.00621309	0.424701	3.87499	up	0.000707647	0.100872	2.99367	up
hsa-miR-3613-5p	——	——	——	——	0.00443345	0.302245	-1.70147	down
hsa-miR-374b-5p	——	——	——	——	0.0488172	0.913133	1.24752	up
hsa-miR-454-5p	——	——	——	——	0.0407098	0.868461	1.50403	up
hsa-miR-4772-3p	0.018418	0.610086	2.91162	up	0.0131833	0.480729	2.06965	up
hsa-miR-503-5p	0.0324157	0.740631	2.48911	up	0.00399555	0.298335	2.93656	up
hsa-miR-589-3p	——	——	——	——	0.0470049	0.913133	1.74809	up
hsa-miR-625-5p	——	——	——	——	0.0397698	0.866099	1.34561	up
hsa-miR-629-3p	——	——	——	——	0.00365818	0.286801	2.16278	up
hsa-miR-9-5p	——	——	——	——	0.0145795	0.513725	2.49112	up
hsa-miR-96-5p	0.00109082	0.256377	5.47883	up	2.42042e-08	9.48806e-06	7.48219	up
hsa-miR-99b-3p	——	——	——	——	0.000228754	0.039854	3.56945	up
hsa-let-7f-2-3p	0.00378809	0.341374	4.31599	up	——	——	——	——
hsa-let-7i-5p	0.0172197	0.610086	2.49412	up	——	——	——	——
hsa-miR-106a-5p	0.0372415	0.740631	2.05873	up	——	——	——	——
hsa-miR-130a-3p	0.0209562	0.612856	2.33613	up	——	——	——	——
hsa-miR-142-5p	0.00780677	0.449307	3.0551	up	——	——	——	——
hsa-miR-144-5p	0.0129993	0.510641	2.46547	up	——	——	——	——
hsa-miR-15b-3p	0.0127854	0.510641	2.94295	up	——	——	——	——
hsa-miR-16-2-3p	0.0447917	0.768985	2.50381	up	——	——	——	——
hsa-miR-17-3p	0.01983	0.612856	2.60535	up	——	——	——	——
hsa-miR-1843	0.0272853	0.663396	-2.32952	down	——	——	——	——
hsa-miR-19a-3p	0.00211328	0.278721	3.91462	up	——	——	——	——
hsa-miR-19b-3p	0.00217783	0.278721	3.90947	up	——	——	——	——
hsa-miR-21-5p	0.0453685	0.768985	2.12146	up	——	——	——	——
hsa-miR-2110	0.0331165	0.740631	-2.4075	down	——	——	——	——
hsa-miR-218-5p	0.0220506	0.612856	2.5261	up	——	——	——	——
hsa-miR-219a-5p	0.0017834	0.278721	4.5384	up	——	——	——	——
hsa-miR-27a-3p	0.00129163	0.256377	3.78698	up	——	——	——	——
hsa-miR-29a-3p	0.0357926	0.740631	2.41183	up	——	——	——	——
hsa-miR-29b-3p	0.0319185	0.740631	2.41836	up	——	——	——	——
hsa-miR-29c-3p	0.0371517	0.740631	2.39268	up	——	——	——	——
hsa-miR-301a-3p	0.00629707	0.424701	2.98324	up	——	——	——	——
hsa-miR-365a-3p	0.0378716	0.740631	-1.92578	down	——	——	——	——
hsa-miR-365b-3p	0.0372706	0.740631	-1.92579	down	——	——	——	——
hsa-miR-374a-3p	0.0142671	0.546431	4.21757	up	——	——	——	——
hsa-miR-424-5p	0.0111596	0.488472	3.26865	up	——	——	——	——
hsa-miR-532-5p	0.0431472	0.768985	2.16035	up	——	——	——	——
hsa-miR-548e-5p	0.0381238	0.740631	2.78842	up	——	——	——	——
hsa-miR-576-5p	0.043452	0.768985	-1.96452	down	——	——	——	——
hsa-miR-582-3p	0.0044232	0.35665	4.37556	up	——	——	——	——
hsa-miR-582-5p	0.0103877	0.482242	3.71996	up	——	——	——	——
hsa-miR-590-3p	0.0122576	0.507532	3.21394	up	——	——	——	——
hsa-miR-590-5p	0.0179399	0.610086	3.77887	up	——	——	——	——
hsa-miR-6813-5p	0.0222133	0.612856	-2.85404	down	——	——	——	——
hsa-miR-7-5p	0.00836603	0.449307	3.22723	up	——	——	——	——
hsa-miR-125a-5p	0.0356159	0.740631	-2.38124	down	——	——	——	——
